# Supplementary material for: Identification of a Comprehensive Gene Co-Expression Network Associated with Autotetraploid Potato (Solanum tuberosum L.) Development Using WGCNA Analysis
Source: Genes (Basel). 2023 May 26;14(6):1162. doi: 10.3390/genes14061162 (PMC10297895; doi:10.3390/genes14061162)
Supplement: Supplementary file 1 [file genes-14-01162-s001.zip]

Archive with 1 entries (1 files):
- genes-2358822 Supplementary tables.xlsx
